# Supplementary material for: Instantaneous Degelling Thermoresponsive Hydrogel
Source: Gels. 2021 Oct 14;7(4):169. doi: 10.3390/gels7040169 (PMC8544516; doi:10.3390/gels7040169)
Supplement: Supplementary file 1 [file gels-07-00169-s001.zip]

Archive with 1 entries (1 files):
- gels-1429322-supplementary.pdf
